# Supplementary material for: Physical Characteristics of Durum Wheat Dough and Pasta with Different Carrot Pomace Varieties
Source: Gels. 2025 Jun 22;11(7):481. doi: 10.3390/gels11070481 (PMC12294662; doi:10.3390/gels11070481)
Supplement: Supplementary file 1 [file gels-11-00481-s001.zip]

Archive with 1 entries (1 files):
- gels-3692863-supplementary.pdf
